# Supplementary material for: Whole genome analysis of selected human and animal rotaviruses identified in Uganda from 2012 to 2014 reveals complex genome reassortment events between human, bovine, caprine and porcine strains
Source: PLoS One. 2017 Jun 22;12(6):e0178855. doi: 10.1371/journal.pone.0178855 (PMC5480867; doi:10.1371/journal.pone.0178855)
Supplement: S4 Table — (XLSX) [file pone.0178855.s004.xlsx]

## Sheet: Sheet1
	S4 Table. Comparison of the characterised human and animal RVA samples in Uganda , 2012-2014: Accession numbers of species of the closest nucleotide sequence identity to the characterised humans
	RVA strain	VP1	VP2	VP3	VP4	VP6	VP7	NSP1	NSP2	NSP3	NSP4	NSP5
	RVA/Human-wt/UGA/NSA-13-043/2013/G9P[8]	KX632320 KX632298 Human 99.7%	KX632299 KX632321 Human 99.5%	KX632300 KX632311 KX632289 Human 99.6%	KX632323 KX655442 KX655476 Human 99.8%	KX632302 Human 99.9%	KX632314 KX632325 Human 99.7%	KX632293 Human 99.7%	KX632294 KX632327 Human 99.7%	KX632295 KX632328 Human 99.8%	KX632307 KX632318 Human 99.8%	KX632308 KX632319 Human 99.8%
	RVA/Human-wt/UGA/MUL-13-308/2013/G8P[6]	KX632276 KX655517 KX655473 Human 99.6%	KX632332 Human 99.7%	KX632278 KX655475 Human 99.6%	KX632279Human 99.6%	KX655443 Human 98.6%	KX655500 Human 99.9%	KX632337 Human 99.5%	KX655502 Human 100%	KX655481 Human 100%	KX655482 Human 99.7%	KX655483 Human 99.7%
	RVA/Human-wt/UGA/MUL-13-183/2013/G12P[6]	KX655484 Human 99.8	KX632244 KX655485 Human 99.3%	KX632289 KX632300 KX632311 Human 99.4%	KX632334 KX655454 Human 96.2%	KX655488 Human 99.7%	KX655489 Cow 94.9%	KX655490 Human 99.6%	KX655491 Human 99.7%	KX655492 Human 99.9%	KX655493 Human 99.7%	KX655494 Human 99.7%
	RVA/Human-wt/UGA/MUL-13-166/2013/G3P[6]	KX632331 Human 99.8%	KX632332 Human 99.8%	KX655475 Human 99.7%	KX632257 KX632334 KX655476 Human 99.6%	KX632335 Human 99.9%	KX655478 Human 99.7%	KX655457 Human 97.7%	KX632338 Human 99.7%	KX632262 KX655481 Human 99.7%	KX632263 Human 99.4%	KX632264 KX655483 Human 99.4%
	RVA/Human-wt/UGA/MSK-12-048/2012/G9P[8]	KX655495 KX655462 Human 98.1%	KX632332 Human 97.9%	KX632256 KX632278 KX655464 KX655475 KX655497 Human 97.6%	KX632345 Human 84.8%	KX655521 KX632280 KX632335 KX655477 Human 97.4%	KX632248 Human 92.9%	KX655457 Human 98.4%	KX655447 Human 97.7%	KX655459 Human 98.4%	KX655460 Human 91%	KX655461 Human 91%
	RVA/Human-wt/UGA/MUL-12-160/2012/G8P[4]	KX655462 Human 99.4%	KX655463 Human 99.3%	KX655519 Human 98.7%	KX655465 Human 97.3%	KX655521 Human 99.4%	KX632259 Human 99.9%	KX655523 Human 99.2%	KX632261 Human 100%	KX655470 Human 99.3	KX655471 Human 99.8%	KX655472 Human 99.8%
	RVA/Human-wt/UGA/KTV-12-023/2012/G12P[6]	KX632265 Human 99.8%	KX632266 Human 99.3%	KX632300 Human 99.2%	KX632268 Human 93.1%	KX632269 Human 99.7%	KX632270 Human 94.9%	KX632271 Human 99.6%	KX632272 Cow 99.7%	KX632273 Human 99.9%	KX632274 Human 99.7%	KX632275 Human 99.7%
	RVA/Human-wt/UGA/MUL-13-204/2013/G8P[6]	KX655506 Human 95.8%	KX632332 Human 98.6%	KX655475 Human 92.7%	KX632257 KX632279 KX655476 Human 96.9%	KX632258 Human 93.4%	KX655500 Human 98.7%	KX655512 Human 98.4%	KX655469 Human 94.5%	KX655481 KX655514 KX632262 KX632284 KX632339 Human 98.4%	KX655515 Human 91%	KX632264 KX655483 Human 90.4%
	RVA/Human-wt/UGA/MUL-13-157/2013/G1P[8]	KX632298 Human 94.4%	KX632332 Human 91.4%	KX655530 Human 91.7%	KX655531 Cow 96.7%	KX632247 KX632313 KX632324 KX655532 Human 95.6%	KX655445 Human 82.2%	KX632304 KX632315 KX632326 Human 88.3%	KX632250 KX632305 Human 95.7%	KX655492 Human 94.7%	KX655537 Cow 98.1%	KX655538 Cow 98.1%
	RVA/Human-wt/UGA/MUL-12-104/2012/G3P[6]	KX632254 Human 99.7%	KX632277 KX655474 Human 99.8%	KX632278 Human 99.7%	KX632257 KX655476 Human 99.7%	KX632280 KX655477 Human 99.9%	KX632281 Human 99.4%	KX632260 Human 99.5%	KX632283 KX655480 Human 99.7%	KX632262 KX655481 Human 99.9%	KX655482 Human 99.8%	KX655483 Human 99.8%
	RVA/Human-wt/UGA/MUL-12-093/2012/G9P[8]	KX632243 Human 99.6%	KX632244 Human 99.3%	KX632300 Human 99.8%	X632323 Human 99.7%	KX632247 Human 100%	KX632292 KX632303 KX632325 Human 99.8%	KX632293 KX632326 Human 99.6%	KX632250 Human 99.6%	KX632251 KX632295 KX632328 Human 99.7%	KX632252 KX632296 KX632329 Human 99.8%	KX632253 KX632297 KX632330 Human 99.8%
	RVA/Human-wt/UGA/MUL-12-147/2012/G9P[8]	KX632309 Human 99.8%	KX632243 Human 99.5%	KX632289 KX632311 Human 99.8%	KX632246 KX632312 KX632323 Human 99.6%	KX632247 KX632313 Human 99.9%	KX632314 Human 99.8%	KX632293 Human 99.6%	KX632250 Human 99.6%	KX632251 KX632295 KX632328 Human 99.6%	KX632252 KX632296 KX632329 Human 99.8%	KX632253 KX632297 KX632330 Human 99.8%
	RVA/Human-wt/UGA/MUL-13-163/2013/G9P[8]	KX632298 Human 99.7%	KX632266 Human 96.2%	KX632300 Human 99.8%	KX632301 Human 99.5%	KX632247 KX632313 Human 99.8%	KX632314 Human 99.8%	KX632249 Human 99.7%	KX632250 Human 99.7%	KX632251 KX632328 Human 99.8%	KX632307 KX632318 Human 99.8%	KX632308 KX632319 Human 99.8%
	RVA/Human-wt/UGA/MUL-13-285/2013/G9P[8]	KX632243 Human 99.7%	KX632244 Human 99.5%	KX655440 Human 89%	KX632246 Human 99.8%	KX632247 KX632313 Human 99.8%	KX632248 Human 99.7%	KX632315 Human 99.8%	KX632250 Human 99.7%	KX632251 KX632295 Human 99.8%	KX632307 KX632318 Human 99.8%	KX632308 KX632319 Human 99.8%
	RVA/Human-wt/UGA/MUL-13-171/2013/G3P[6]	KX655448a Human 98.3% KX632276b KX632254b KX655517b Human 99.3%	KX632332 Human 97.6%	KX655519 Human 96.9 %	KX632257a Human 99.6% KX655441b Human 98.3%	KX632280 KX632335 KX655477 Human 98.8%	KX632281a Human 93.4% KX632281b Human 91.2%	KX632282 Human 91.3%	KX632338 Human 99.3%	KX655481 Human 97.4%	KX655482 Human 94.1%	KX655483 Human 94.1%
	RVA/Human-wt/UGA/MUL-13-496/2013/G8P[4]	KX655495 Human 99.4%	KX655497 Human 99.3%	KX632278 Human 96.9%	KX655520Human 98.3%	KX655499 Human 99.5%	KX655500 Human 99.6%	KX655523 Human 98.9%	KX632261 KX655502 Human 99.3%	KX655503 Human 99.3%	KX655504 Human 99.8%	KX655505 Human 99.8%
	RVA/Human-wt/UGA/MUL-12-117/2012/G3P[6]	KX632254 KX632276 Human 99.6%	KX632332 Human 99.7%	KX632278 Human 99.7%	KX632334Human 99.7%	KX632335 Human 99.9%	KX655445 Human 93.3%	KX632260 KX632337 Human 99.4%	KX632338 Human 99.7%	KX632262Human 100%	KX632340 Human 99.8%	KX632341 Human 99.8%
	RVA/Human-wt/UGA/MUL-13-427/2013/G8P[4]	KX655473 KX632276 KX632254 Human 99.7%	KX655474 Human 99.7%	KX655464 KX655497 Human 98.7%	KX655465 Human 98.3%	KX655466 KX655499 Human 99.4%	KX655500 Human 99.1%	KX655468 Human 98.9%	KX632261 KX655502 Human 99.4%	KX655503 Human 99.1%	KX655504 Human 99.4%	KX655505 Human 99.4%
		a Related to Mul-13-171 sub-population a
		b Related to MUL-13-171 sub-population b
		Multiple alignment of the human and animal sequences was done and pairwise comparison was done. The table only presents results of the human RVA samples.
